# Supplementary material for: Structural and functional characterization of cyclic pyrimidine-regulated anti-phage system
Source: Nat Commun. 2024 Jul 4;15:5634. doi: 10.1038/s41467-024-49861-2 (PMC11224242; doi:10.1038/s41467-024-49861-2)
Supplement: Supplementary file 4 — Source Data [file 41467_2024_49861_MOESM4_ESM.xlsx]

## Sheet: Fig. 2f
Title	Structural and functional characterization of cyclic pyrimidine-regulated anti-phage system
Author	Chia-Shin Yang, Yu-Chuan Wang, Mei-Hui Hou, and Yeh Chen*
Figure 2f
	AnPycCWT+AnPycTM (uninduced)			AnPycCWT+AnPycTM (induced)			AnPycCC221A/C223A/C260A+AnPycTM (uninduced)			AnPycCC221A/C223A/C260A+AnPycTM (induced)
Time (min)	OD600 (Replicate1)	OD600 (Replicate2)	OD600 (Replicate3)	OD600 (Replicate1)	OD600 (Replicate2)	OD600 (Replicate3)	OD600 (Replicate1)	OD600 (Replicate2)	OD600 (Replicate3)	OD600 (Replicate1)	OD600 (Replicate2)	OD600 (Replicate3)
0	0.082	0.086	0.085	0.08	0.083	0.078	0.079	0.083	0.082	0.081	0.081	0.08
20	0.087	0.088	0.087	0.083	0.086	0.079	0.088	0.092	0.093	0.089	0.091	0.09
40	0.098	0.099	0.098	0.089	0.092	0.085	0.124	0.122	0.127	0.122	0.126	0.125
60	0.123	0.123	0.122	0.095	0.098	0.09	0.191	0.188	0.199	0.184	0.191	0.192
80	0.163	0.163	0.161	0.099	0.103	0.095	0.273	0.278	0.283	0.259	0.268	0.269
100	0.225	0.224	0.221	0.106	0.109	0.101	0.358	0.361	0.363	0.341	0.351	0.35
120	0.302	0.302	0.299	0.114	0.117	0.109	0.444	0.448	0.459	0.425	0.439	0.44
140	0.394	0.393	0.391	0.123	0.128	0.119	0.538	0.543	0.568	0.514	0.531	0.532
160	0.492	0.49	0.488	0.136	0.14	0.131	0.639	0.649	0.67	0.599	0.617	0.618
180	0.594	0.595	0.594	0.15	0.155	0.144	0.728	0.742	0.753	0.662	0.677	0.676
200	0.654	0.656	0.653	0.164	0.169	0.159	0.808	0.828	0.836	0.703	0.716	0.716
220	0.719	0.719	0.718	0.181	0.186	0.175	0.901	0.918	0.921	0.727	0.738	0.737
240	0.782	0.78	0.778	0.194	0.201	0.189	0.967	0.979	0.99	0.736	0.745	0.744
260	0.854	0.85	0.849	0.207	0.213	0.203	1.005	1.017	1.029	0.751	0.759	0.761
280	0.919	0.917	0.916	0.216	0.222	0.21	1.029	1.041	1.053	0.765	0.77	0.772
300	0.979	0.986	0.984	0.22	0.227	0.214	1.048	1.052	1.071	0.779	0.784	0.783
320	1.009	1.024	1.022	0.22	0.227	0.214	1.064	1.07	1.089	0.789	0.792	0.793
340	1.032	1.051	1.051	0.219	0.225	0.213	1.08	1.085	1.107	0.809	0.808	0.809
360	1.048	1.07	1.069	0.218	0.225	0.211	1.099	1.104	1.125	0.85	0.845	0.844
380	1.061	1.084	1.084	0.214	0.22	0.209	1.114	1.122	1.141	0.883	0.875	0.874
400	1.071	1.097	1.097	0.209	0.215	0.205	1.129	1.137	1.157	0.901	0.896	0.895

## Sheet: Fig. 2g
Title	Structural and functional characterization of cyclic pyrimidine-regulated anti-phage system
Author	Chia-Shin Yang, Yu-Chuan Wang, Mei-Hui Hou, and Yeh Chen*
Figure 2g
	AnPycCWT + AnPycTM			AnPycCWT + AnPycTM + T2 phage			AnPycCC221A/C223A/C260A + AnPycTM			AnPycCC221A/C223A/C260A + AnPycTM + T2 phage			Empty vector			Empty vector + T2 phage
Time (min)	OD600 (Replicate1)	OD600 (Replicate2)	OD600 (Replicate3)	OD600 (Replicate1)	OD600 (Replicate2)	OD600 (Replicate3)	OD600 (Replicate1)	OD600 (Replicate2)	OD600 (Replicate3)	OD600 (Replicate1)	OD600 (Replicate2)	OD600 (Replicate3)	OD600 (Replicate1)	OD600 (Replicate2)	OD600 (Replicate3)	OD600 (Replicate1)	OD600 (Replicate2)	OD600 (Replicate3)
0	0.24	0.246	0.233	0.23	0.241	0.246	0.242	0.231	0.234	0.238	0.245	0.23	0.253	0.25	0.241	0.252	0.243	0.247
15	0.293	0.302	0.287	0.241	0.249	0.254	0.294	0.283	0.286	0.249	0.258	0.25	0.309	0.302	0.293	0.26	0.251	0.255
30	0.358	0.367	0.352	0.258	0.263	0.273	0.373	0.362	0.352	0.256	0.265	0.257	0.392	0.381	0.372	0.234	0.229	0.238
45	0.415	0.424	0.407	0.283	0.291	0.303	0.446	0.435	0.421	0.263	0.272	0.264	0.46	0.454	0.445	0.164	0.157	0.175
60	0.469	0.478	0.459	0.325	0.344	0.351	0.515	0.495	0.481	0.248	0.259	0.254	0.534	0.523	0.514	0.12	0.114	0.137
75	0.522	0.531	0.514	0.378	0.401	0.408	0.568	0.557	0.553	0.185	0.193	0.203	0.587	0.576	0.567	0.101	0.092	0.119
90	0.572	0.581	0.563	0.448	0.464	0.471	0.612	0.601	0.597	0.142	0.156	0.167	0.631	0.62	0.611	0.085	0.083	0.095
105	0.619	0.628	0.612	0.505	0.522	0.529	0.648	0.64	0.633	0.113	0.123	0.132	0.671	0.66	0.651	0.06	0.057	0.065
120	0.662	0.671	0.655	0.555	0.576	0.583	0.689	0.681	0.672	0.094	0.108	0.119	0.713	0.702	0.693	0.054	0.054	0.06
135	0.701	0.71	0.694	0.607	0.628	0.635	0.733	0.725	0.714	0.077	0.099	0.111	0.756	0.747	0.738	0.049	0.047	0.057
150	0.738	0.747	0.731	0.654	0.676	0.683	0.778	0.77	0.763	0.067	0.089	0.103	0.799	0.79	0.781	0.041	0.042	0.054
165	0.773	0.782	0.764	0.699	0.719	0.726	0.817	0.809	0.802	0.059	0.084	0.095	0.839	0.83	0.821	0.036	0.037	0.051
180	0.808	0.817	0.799	0.74	0.756	0.763	0.852	0.844	0.837	0.054	0.079	0.087	0.874	0.867	0.858	0.033	0.032	0.048
195	0.839	0.848	0.832	0.773	0.789	0.794	0.88	0.872	0.86	0.049	0.073	0.08	0.908	0.901	0.892	0.03	0.03	0.044
210	0.87	0.879	0.867	0.801	0.816	0.821	0.913	0.905	0.896	0.044	0.065	0.074	0.938	0.931	0.922	0.031	0.027	0.04
225	0.901	0.91	0.899	0.826	0.841	0.846	0.94	0.932	0.923	0.04	0.059	0.066	0.966	0.959	0.95	0.029	0.025	0.035
240	0.928	0.937	0.925	0.836	0.852	0.857	0.959	0.947	0.941	0.038	0.055	0.063	0.995	0.979	0.97	0.028	0.026	0.034

## Sheet: Fig. 3e
Title	Structural and functional characterization of cyclic pyrimidine-regulated anti-phage system
Author	Chia-Shin Yang, Yu-Chuan Wang, Mei-Hui Hou, and Yeh Chen*
Figure 3e
	Control			AnPycCWT + AnPycTM			AnPycCF69A/K104A/F109A + AnPycTM
Time (min)	OD600 (Replicate1)	OD600 (Replicate2)	OD600 (Replicate3)	OD600 (Replicate1)	OD600 (Replicate2)	OD600 (Replicate3)	OD600 (Replicate1)	OD600 (Replicate2)	OD600 (Replicate3)
0	0.053	0.06	0.05	0.046	0.042	0.057	0.059	0.05	0.058
20	0.099	0.106	0.091	0.051	0.046	0.061	0.088	0.079	0.087
40	0.151	0.158	0.143	0.06	0.048	0.07	0.11	0.103	0.111
60	0.23	0.237	0.222	0.068	0.056	0.074	0.153	0.137	0.145
80	0.32	0.327	0.312	0.074	0.062	0.08	0.198	0.182	0.19
100	0.408	0.415	0.4	0.079	0.067	0.085	0.239	0.223	0.231
120	0.478	0.485	0.47	0.083	0.071	0.089	0.273	0.257	0.265
140	0.542	0.549	0.534	0.085	0.073	0.091	0.317	0.301	0.309
160	0.597	0.604	0.589	0.087	0.075	0.093	0.356	0.336	0.348
180	0.661	0.668	0.653	0.088	0.076	0.094	0.404	0.384	0.396
200	0.7	0.707	0.692	0.09	0.078	0.096	0.448	0.428	0.44
220	0.74	0.747	0.732	0.09	0.078	0.096	0.488	0.468	0.48
240	0.774	0.781	0.766	0.092	0.08	0.098	0.521	0.501	0.513
260	0.808	0.815	0.8	0.092	0.08	0.098	0.553	0.533	0.545
280	0.836	0.843	0.828	0.093	0.081	0.099	0.587	0.567	0.579
300	0.86	0.867	0.852	0.093	0.081	0.099	0.618	0.598	0.61
320	0.877	0.884	0.869	0.093	0.081	0.099	0.648	0.625	0.637
340	0.897	0.904	0.889	0.094	0.082	0.1	0.672	0.649	0.661
360	0.912	0.919	0.904	0.095	0.083	0.101	0.698	0.672	0.684
380	0.926	0.941	0.918	0.096	0.084	0.102	0.718	0.691	0.703
400	0.939	0.955	0.931	0.096	0.084	0.102	0.738	0.71	0.722
420	0.95	0.968	0.942	0.094	0.082	0.102	0.757	0.729	0.741
440	0.959	0.975	0.947	0.093	0.081	0.101	0.776	0.747	0.759
460	0.968	0.987	0.95	0.094	0.082	0.102	0.8	0.762	0.774
480	0.975	0.995	0.953	0.095	0.085	0.101	0.82	0.778	0.784

## Sheet: Fig. 3f
Title	Structural and functional characterization of cyclic pyrimidine-regulated anti-phage system
Author	Chia-Shin Yang, Yu-Chuan Wang, Mei-Hui Hou, and Yeh Chen*
Figure 3f
	AnPycCWT + AnPycTM			AnPycCWT + AnPycTM + T2 phage			AnPycCF69A/K104A/F109A + AnPycTM			AnPycCF69A/K104A/F109A + AnPycTM + T2 phage			Empty vector			Empty vector + T2 phage
Time (min)	OD600 (Replicate1)	OD600 (Replicate2)	OD600 (Replicate3)	OD600 (Replicate1)	OD600 (Replicate2)	OD600 (Replicate3)	OD600 (Replicate1)	OD600 (Replicate2)	OD600 (Replicate3)	OD600 (Replicate1)	OD600 (Replicate2)	OD600 (Replicate3)	OD600 (Replicate1)	OD600 (Replicate2)	OD600 (Replicate3)	OD600 (Replicate1)	OD600 (Replicate2)	OD600 (Replicate3)
0	0.235	0.227	0.237	0.241	0.238	0.25	0.242	0.234	0.232	0.233	0.228	0.247	0.244	0.25	0.237	0.247	0.241	0.239
15	0.288	0.297	0.282	0.251	0.247	0.26	0.292	0.301	0.281	0.252	0.248	0.259	0.297	0.306	0.291	0.255	0.247	0.245
30	0.353	0.362	0.347	0.27	0.268	0.279	0.357	0.369	0.354	0.273	0.267	0.278	0.362	0.371	0.356	0.231	0.224	0.232
45	0.41	0.419	0.401	0.309	0.3	0.318	0.417	0.426	0.408	0.303	0.298	0.309	0.419	0.428	0.411	0.178	0.167	0.185
60	0.464	0.473	0.448	0.358	0.347	0.367	0.471	0.48	0.455	0.335	0.321	0.332	0.473	0.482	0.463	0.139	0.129	0.148
75	0.517	0.522	0.504	0.419	0.411	0.428	0.524	0.529	0.511	0.362	0.347	0.358	0.526	0.535	0.518	0.108	0.099	0.127
90	0.567	0.571	0.553	0.48	0.472	0.489	0.574	0.578	0.56	0.384	0.363	0.374	0.576	0.585	0.567	0.088	0.082	0.097
105	0.611	0.617	0.601	0.546	0.538	0.555	0.618	0.624	0.608	0.406	0.382	0.393	0.623	0.632	0.616	0.068	0.059	0.074
120	0.65	0.66	0.64	0.596	0.588	0.605	0.657	0.667	0.647	0.418	0.392	0.403	0.666	0.675	0.659	0.057	0.055	0.063
135	0.692	0.694	0.684	0.644	0.636	0.653	0.699	0.703	0.691	0.408	0.377	0.388	0.711	0.72	0.704	0.054	0.051	0.06
150	0.723	0.732	0.721	0.69	0.682	0.699	0.731	0.741	0.728	0.371	0.349	0.36	0.756	0.765	0.749	0.052	0.048	0.056
165	0.763	0.772	0.761	0.732	0.726	0.741	0.775	0.782	0.768	0.338	0.318	0.329	0.797	0.806	0.79	0.04	0.044	0.053
180	0.8	0.809	0.798	0.764	0.758	0.773	0.815	0.818	0.811	0.311	0.283	0.294	0.835	0.844	0.828	0.039	0.04	0.05
195	0.832	0.841	0.83	0.795	0.79	0.804	0.839	0.851	0.844	0.285	0.248	0.259	0.87	0.879	0.863	0.037	0.037	0.046
210	0.863	0.87	0.859	0.82	0.819	0.829	0.87	0.882	0.869	0.26	0.22	0.231	0.901	0.912	0.894	0.035	0.036	0.042
225	0.89	0.899	0.888	0.846	0.843	0.855	0.901	0.907	0.905	0.241	0.203	0.214	0.929	0.944	0.922	0.033	0.035	0.04
240	0.917	0.926	0.915	0.857	0.855	0.866	0.939	0.934	0.928	0.222	0.198	0.209	0.958	0.974	0.947	0.032	0.034	0.04

## Sheet: Fig. 6d
Title	Structural and functional characterization of cyclic pyrimidine-regulated anti-phage system
Author	Chia-Shin Yang, Yu-Chuan Wang, Mei-Hui Hou, and Yeh Chen*
Figure 6d
ΔRFU after 15 mins	0 μM cUMP	0.156 μM cUMP	0.312 μM cUMP	0.625 μM cUMP	1.25 μM cUMP	2.5 μM cUMP	5 μM cUMP	10 μM cUMP
1st replicate	2022	555	2316	4682	3297	27455	46784	46538
2nd replicate	2198	1811	3908	5352	8787	67815	54420	42212
3rd replicate	3062	5244	4013	4523	14317	68974	52936	50736
Average	2427.33	2536.67	3412.33	4852.33	8800.33	54748	51380	46495.3
Standard deviation	454.493	1981.86	776.409	359.231	4498.91	19304.9	3305.85	3480.04

## Sheet: Fig. 6e
Title	Structural and functional characterization of cyclic pyrimidine-regulated anti-phage system
Author	Chia-Shin Yang, Yu-Chuan Wang, Mei-Hui Hou, and Yeh Chen*
Figure 6e
ΔRFU after 15 mins	apo	cUMP	cCMP	cGMP	cAMP
1st replicate	42	60706	1718	1553	1002
2nd replicate	1	57354	2803	1218	2149
3rd replicate	1132	53142	1940	1314	1325
Average	391.667	57067.3	2153.67	1361.67	1492
Standard deviation	523.762	3094.64	468.007	140.855	482.921

## Sheet: Fig. 6f
Title	Structural and functional characterization of cyclic pyrimidine-regulated anti-phage system
Author	Chia-Shin Yang, Yu-Chuan Wang, Mei-Hui Hou, and Yeh Chen*
Figure 6f
	PsPycTIRWT		PsPycTIRR138A		PsPycTIRN143A		PsPycTIRN143S		PsPycTIRE114R
ΔRFU after 15 mins	apo	cUMP	apo	cUMP	apo	cUMP	apo	cUMP	apo	cUMP
1st replicate	993	49905	522	695	1142	2592	1522	1228	3368	1881
2nd replicate	444	50203	3298	3959	3613	4321	2997	3669	2176	2059
3rd replicate	1222	45674	-501	581	2881	4393	252	2076	1527	1746
Average	886.333	48594	1106.33	1745	2545.33	3768.67	1590.33	2324.33	2357	1895.33
Standard deviation	326.45	2068.33	1605.03	1566.23	1036.33	832.548	1121.68	1011.89	762.405	128.183

## Sheet: Fig. 6g
Title	Structural and functional characterization of cyclic pyrimidine-regulated anti-phage system
Author	Chia-Shin Yang, Yu-Chuan Wang, Mei-Hui Hou, and Yeh Chen*
Figure 6g
	Control			PsPycTIRWT+ cUMP			PsPycTIRR138A+ cUMP			PsPycTIRN143A+ cUMP
Time (min)	OD600 (Replicate1)	OD600 (Replicate2)	OD600 (Replicate3)	OD600 (Replicate1)	OD600 (Replicate2)	OD600 (Replicate3)	OD600 (Replicate1)	OD600 (Replicate2)	OD600 (Replicate3)	OD600 (Replicate1)	OD600 (Replicate2)	OD600 (Replicate3)
0	0.06	0.05	0.058	0.051	0.053	0.05	0.052	0.05	0.055	0.075	0.068	0.06
20	0.083	0.072	0.08	0.058	0.057	0.062	0.073	0.07	0.08	0.09	0.083	0.075
40	0.13	0.114	0.122	0.063	0.061	0.08	0.11	0.105	0.128	0.142	0.135	0.127
60	0.191	0.175	0.183	0.068	0.065	0.098	0.166	0.16	0.179	0.205	0.198	0.19
80	0.285	0.269	0.277	0.078	0.069	0.113	0.233	0.231	0.245	0.255	0.248	0.24
100	0.365	0.349	0.357	0.085	0.073	0.129	0.285	0.28	0.3	0.326	0.319	0.311
120	0.43	0.414	0.422	0.095	0.077	0.138	0.34	0.33	0.357	0.395	0.388	0.38
140	0.52	0.504	0.512	0.098	0.081	0.147	0.391	0.38	0.411	0.455	0.448	0.44
160	0.581	0.565	0.573	0.101	0.085	0.151	0.445	0.43	0.457	0.509	0.502	0.494
180	0.635	0.619	0.627	0.102	0.089	0.152	0.489	0.47	0.496	0.547	0.54	0.532
200	0.683	0.667	0.675	0.103	0.093	0.154	0.514	0.495	0.527	0.583	0.576	0.568
220	0.718	0.702	0.71	0.104	0.097	0.153	0.54	0.518	0.55	0.618	0.603	0.588
240	0.755	0.739	0.747	0.104	0.101	0.15	0.557	0.534	0.567	0.642	0.624	0.608
260	0.791	0.775	0.783	0.102	0.105	0.147	0.57	0.546	0.581	0.662	0.644	0.623
280	0.819	0.803	0.811	0.101	0.098	0.144	0.581	0.557	0.592	0.683	0.665	0.643
300	0.85	0.832	0.84	0.097	0.097	0.14	0.588	0.568	0.599	0.706	0.688	0.666
320	0.873	0.855	0.863	0.096	0.095	0.137	0.595	0.579	0.609	0.729	0.711	0.685
340	0.894	0.876	0.884	0.095	0.093	0.132	0.605	0.59	0.62	0.753	0.735	0.707
360	0.92	0.897	0.905	0.094	0.09	0.125	0.614	0.601	0.633	0.773	0.755	0.727
380	0.936	0.913	0.921	0.092	0.087	0.117	0.626	0.611	0.645	0.792	0.774	0.743
400	0.952	0.929	0.937	0.09	0.084	0.114	0.635	0.621	0.659	0.811	0.793	0.758
420	0.963	0.94	0.948	0.088	0.08	0.11	0.647	0.635	0.675	0.828	0.81	0.773
440	0.979	0.953	0.961	0.084	0.075	0.105	0.663	0.649	0.681	0.842	0.824	0.788
460	0.985	0.959	0.967	0.08	0.07	0.1	0.674	0.663	0.689	0.851	0.836	0.803
480	0.99	0.964	0.972	0.074	0.064	0.091	0.686	0.677	0.696	0.863	0.848	0.818

## Sheet: Fig. 6h
Title	Structural and functional characterization of cyclic pyrimidine-regulated anti-phage system
Author	Chia-Shin Yang, Yu-Chuan Wang, Mei-Hui Hou, and Yeh Chen*
Figure 6h
	Empty vector			Empty vector + T2 phage			PsPycC+ PsPycTIRWT			PsPycC+ PsPycTIRWT + T2 phage			PsPycC+ PsPycTIRE114R + T2 phage			PsPycC+ PsPycTIRN143A + T2 phage
Time (min)	OD600 (Replicate1)	OD600 (Replicate2)	OD600 (Replicate3)	OD600 (Replicate1)	OD600 (Replicate2)	OD600 (Replicate3)	OD600 (Replicate1)	OD600 (Replicate2)	OD600 (Replicate3)	OD600 (Replicate1)	OD600 (Replicate2)	OD600 (Replicate3)	OD600 (Replicate1)	OD600 (Replicate2)	OD600 (Replicate3)	OD600 (Replicate1)	OD600 (Replicate2)	OD600 (Replicate3)
0	0.242	0.231	0.227	0.235	0.239	0.228	0.233	0.223	0.212	0.217	0.211	0.207	0.235	0.243	0.226	0.236	0.227	0.23
15	0.28	0.26	0.249	0.249	0.246	0.24	0.271	0.261	0.25	0.229	0.228	0.224	0.249	0.258	0.24	0.251	0.242	0.248
30	0.318	0.287	0.279	0.263	0.259	0.251	0.309	0.299	0.288	0.259	0.252	0.263	0.266	0.284	0.257	0.268	0.259	0.267
45	0.355	0.324	0.323	0.257	0.248	0.245	0.346	0.336	0.325	0.304	0.298	0.296	0.287	0.307	0.278	0.276	0.268	0.277
60	0.401	0.378	0.36	0.246	0.234	0.228	0.392	0.382	0.371	0.337	0.33	0.343	0.308	0.325	0.299	0.285	0.278	0.286
75	0.444	0.419	0.416	0.224	0.165	0.156	0.435	0.425	0.414	0.388	0.381	0.391	0.328	0.346	0.319	0.293	0.29	0.303
90	0.496	0.475	0.473	0.145	0.125	0.118	0.484	0.474	0.463	0.436	0.428	0.439	0.337	0.357	0.328	0.281	0.272	0.289
105	0.541	0.528	0.523	0.11	0.101	0.091	0.533	0.523	0.512	0.479	0.47	0.485	0.345	0.366	0.336	0.274	0.261	0.265
120	0.601	0.591	0.573	0.091	0.082	0.075	0.582	0.572	0.561	0.532	0.52	0.538	0.324	0.35	0.315	0.245	0.203	0.187
135	0.653	0.635	0.625	0.075	0.068	0.062	0.631	0.621	0.61	0.582	0.57	0.589	0.268	0.294	0.254	0.178	0.132	0.122
150	0.699	0.677	0.672	0.065	0.057	0.052	0.68	0.67	0.659	0.623	0.611	0.64	0.218	0.228	0.201	0.132	0.096	0.088
165	0.749	0.736	0.727	0.059	0.051	0.048	0.729	0.719	0.708	0.673	0.661	0.684	0.165	0.179	0.145	0.102	0.076	0.072
180	0.79	0.784	0.778	0.054	0.046	0.043	0.778	0.768	0.757	0.725	0.717	0.736	0.132	0.145	0.117	0.085	0.067	0.062
195	0.848	0.836	0.833	0.046	0.041	0.038	0.831	0.821	0.81	0.763	0.754	0.774	0.111	0.124	0.093	0.074	0.059	0.054
210	0.919	0.905	0.892	0.041	0.038	0.035	0.877	0.867	0.856	0.798	0.791	0.809	0.097	0.108	0.081	0.063	0.055	0.049
225	0.975	0.967	0.961	0.037	0.035	0.032	0.927	0.917	0.906	0.83	0.831	0.841	0.085	0.096	0.072	0.057	0.048	0.043
240	1.048	1.027	1.015	0.034	0.022	0.028	1	0.984	0.965	0.873	0.867	0.891	0.069	0.075	0.057	0.052	0.045	0.039

## Sheet: Sup Fig. 10a
Title	Structural and functional characterization of cyclic pyrimidine-regulated anti-phage system
Author	Chia-Shin Yang, Yu-Chuan Wang, Mei-Hui Hou, and Yeh Chen*
Supplementary Figure 10a
